# Supplementary material for: Genetic landscape of 125 pharmacogenes in Chinese from the Chinese Millionome Database
Source: Sci Rep. 2021 Sep 28;11:19222. doi: 10.1038/s41598-021-98877-x (PMC8478937; doi:10.1038/s41598-021-98877-x)
Supplement: Supplementary file 1 — Supplementary Information. [file 41598_2021_98877_MOESM1_ESM.xlsx]

## Sheet: Sheet2
Supplementary Table S1. P values of comparison for variants allele frequencies between CMDB Chinese and diverse gnomAD populations
Variant/Population	Allele Count	Allele Number	Number of Homozygotes	Allele Frequency	P value
dbSNP (rs2274407)
East Asian	908	5162	97	0.1759	1
African	6911	41380	554	0.167	1
South Asian	700	4808	49	0.1456	0.9981
Ashkenazi Jewish	460	3472	31	0.1325	0.7849
Middle Eastern	38	314	1	0.121	0.4305
Latino	1240	15268	59	0.08122	< 2.2e-16
European (non-Finnish)	4641	68004	179	0.06825	< 2.2e-16
European (Finnish)	669	10604	23	0.06309	< 2.2e-16
Amish	13	910	0	0.01429	< 2.2e-16
dbSNP (rs11568658)
Amish	128	912	9	0.1404	0.9745
East Asian	593	5176	43	0.1146	0.4207
Latino	1331	15280	61	0.08711	3.322e-12
South Asian	278	4824	6	0.05763	< 2.2e-16
Middle Eastern	16	316	1	0.05063	0.0002344
European (Finnish)	484	10600	13	0.04566	< 2.2e-16
Ashkenazi Jewish	144	3470	2	0.0415	< 2.2e-16
European (non-Finnish)	1596	68030	23	0.02346	< 2.2e-16
African	198	41430	3	0.004779	< 2.2e-16
dbSNP (rs4149056)
European (Finnish)	2302	10568	248	0.2178	1
Middle Eastern	65	316	6	0.2057	1
Ashkenazi Jewish	615	3472	61	0.1771	1
European (non-Finnish)	10793	67990	864	0.1587	1
Latino	1985	15266	123	0.13	1
East Asian	664	5192	51	0.1279	0.9978
Amish	62	912	1	0.06798	6.622e-05
South Asian	236	4828	14	0.04888	< 2.2e-16
African	1313	41450	30	0.03168	< 2.2e-16
dbSNP (rs671)
East Asian	1156	5144	141	0.2247	0.9927
Latino	14	15254	0	0.0009178	< 2.2e-16
South Asian	4	4824	0	0.0008292	< 2.2e-16
African	8	41424	0	0.0001931	< 2.2e-16
European (Finnish)	1	10598	0	9.436e-05	< 2.2e-16
European (non-Finnish)	2	68028	0	2.94e-05	< 2.2e-16
Amish	0	912	0	0	< 2.2e-16
Middle Eastern	0	316	0	0	< 2.2e-16
Ashkenazi Jewish	0	3470	0	0	< 2.2e-16
dbSNP (rs1142345)
African	2273	41438	74	0.05485	1
Latino	773	15284	17	0.05058	1
European (non-Finnish)	2876	68042	64	0.04227	1
European (Finnish)	311	10614	2	0.0293	1
Middle Eastern	8	316	0	0.02532	0.9627
Ashkenazi Jewish	66	3470	0	0.01902	0.9775
South Asian	90	4832	3	0.01863	0.9785
Amish	15	910	1	0.01648	0.7977
East Asian	71	5198	0	0.01366	0.5437
dbSNP (rs34946978)
East Asian	62	5186	0	0.01196	4.927e-05
Latino	27	15282	0	0.001767	< 2.2e-16
South Asian	6	4832	0	0.001242	< 2.2e-16
African	9	41448	0	0.0002171	< 2.2e-16
European (non-Finnish)	2	68038	0	2.94e-05	< 2.2e-16
European (Finnish)	0	10618	0	0	< 2.2e-16
Amish	0	910	0	0	1.952e-08
Middle Eastern	0	316	0	0	0.001856
Ashkenazi Jewish	0	3470	0	0	< 2.2e-16
dbSNP (rs186364861)
East Asian	58	5176	1	0.01121	0.06801
South Asian	4	4836	0	0.0008271	2.2e-16
Ashkenazi Jewish	1	3472	0	0.000288	1.14e-15
European (non-Finnish)	1	68044	0	1.47e-05	< 2.2e-16
Latino	0	15292	0	0	< 2.2e-16
European (Finnish)	0	10626	0	0	< 2.2e-16
Amish	0	912	0	0	2.508e-06
Middle Eastern	0	316	0	0	0.007858
African	0	41468	0	0	< 2.2e-16
dbSNP (rs2228570)
African	32161	41236	12526	0.7799	1
South Asian	3559	4818	1331	0.7387	1
Amish	669	908	249	0.7368	1
Middle Eastern	222	316	75	0.7025	0.9998
European (Finnish)	6774	10518	2185	0.644	1
European (non-Finnish)	41873	67956	12984	0.6162	1
Latino	8814	15254	2588	0.5778	1
Ashkenazi Jewish	1981	3466	573	0.5716	0.9992
East Asian	2932	5146	849	0.5698	0.9998
